# Supplementary material for: Scribble Controls Social Motivation Behavior through the Regulation of the ERK/Mnk1 Pathway
Source: Cells. 2022 May 10;11(10):1601. doi: 10.3390/cells11101601 (PMC9139383; doi:10.3390/cells11101601)
Supplement: Supplementary file 1 [file cells-11-01601-s001.zip]

Archive with 1 entries (1 files):
- cells-1695184-supplementary.pdf
